# Supplementary material for: The Incidence, Localization and Clinical Relevance of Arterial Fenestrations and Their Association to Brain Aneurysms: A Case–Control Study Based on the STROBE Guidelines
Source: Brain Sci. 2022 Sep 28;12(10):1310. doi: 10.3390/brainsci12101310 (PMC9599761; doi:10.3390/brainsci12101310)
Supplement: Supplementary file 1 [file brainsci-12-01310-s001.zip]

Archive with 1 entries (1 files):
- brainsci-1913015-supplementary.pdf
